# Supplementary material for: An integrative computational analysis provides evidence for FBN1-associated network deregulation in trisomy 21
Source: Biol Open. 2013 Jun 20;2(8):771–8. doi: 10.1242/bio.20134408 (PMC3744068; doi:10.1242/bio.20134408)
Supplement: Supplementary Material [file supp_bio.20134408_Tables_S1-S7.xls]

## Sheet: Table S1
Table S1. List of FBN1 first and second neighbours obtained from ConsensusPathDBv12 employed in this study.
Ensembl.Gene.ID	Associated.Gene.Name	Chromosome.Name	UniProt.SwissProt.ID
ENSG00000003147	ICA1	7	ICA69_HUMAN
ENSG00000005884	ITGA3	17	ITA3_HUMAN
ENSG00000005961	ITGA2B	17	ITA2B_HUMAN
ENSG00000010810	FYN	6	FYN_HUMAN
ENSG00000011465	DCN	12	PGS2_HUMAN
ENSG00000026508	CD44	11	CD44_HUMAN
ENSG00000030582	GRN	17	GRN_HUMAN
ENSG00000034971	MYOC	1	MYOC_HUMAN
ENSG00000035928	RFC1	4	RFC1_HUMAN
ENSG00000038427	VCAN	5	CSPG2_HUMAN
ENSG00000047932	GOPC	6	GOPC_HUMAN
ENSG00000049540	ELN	7	ELN_HUMAN
ENSG00000056345	ITGB3	17	ITB3_HUMAN
ENSG00000058085	LAMC2	1	LAMC2_HUMAN
ENSG00000063854	HAGH	16	GLO2_HUMAN
ENSG00000067182	TNFRSF1A	12	TNR1A_HUMAN
ENSG00000074047	GLI2	2	GLI2_HUMAN
ENSG00000074660	SCARF1	17	SREC_HUMAN
ENSG00000074800	ENO1	1	ENOA_HUMAN
ENSG00000075624	ACTB	7	ACTB_HUMAN
ENSG00000077942	FBLN1	22	FBLN1_HUMAN
ENSG00000080824	HSP90AA2	14	HS90A_HUMAN
ENSG00000081052	COL4A4	2	CO4A4_HUMAN
ENSG00000081842	PCDHAC1	5	PCDA6_HUMAN
ENSG00000082781	ITGB5	3	ITB5_HUMAN
ENSG00000084674	APOB	2	APOB_HUMAN
ENSG00000085265	FCN1	9	FCN1_HUMAN
ENSG00000087086	FTL	19	FRIL_HUMAN
ENSG00000087245	MMP2	16	MMP2_HUMAN
ENSG00000087303	NID2	14	NID2_HUMAN
ENSG00000090316	MAEA	4	MAEA_HUMAN
ENSG00000090382	LYZ	12	LYSC_HUMAN
ENSG00000091513	TF	3	TRFE_HUMAN
ENSG00000092969	TGFB2	1	TGFB2_HUMAN
ENSG00000095564	BTAF1	10	BTAF1_HUMAN
ENSG00000097007	ABL1	9	ABL1_HUMAN
ENSG00000100311	PDGFB	22	PDGFB_HUMAN
ENSG00000101017	CD40	20	TNR5_HUMAN
ENSG00000101680	LAMA1	18	LAMA1_HUMAN
ENSG00000102265	TIMP1	X	TIMP1_HUMAN
ENSG00000104368	PLAT	8	TPA_HUMAN
ENSG00000104415	WISP1	8	WISP1_HUMAN
ENSG00000104879	CKM	19	KCRM_HUMAN
ENSG00000105329	TGFB1	19	TGFB1_HUMAN
ENSG00000106799	TGFBR1	9	TGFR1_HUMAN
ENSG00000107562	CXCL12	10	SDF1_HUMAN
ENSG00000107796	ACTA2	10	ACTA_HUMAN
ENSG00000108576	SLC6A4	17	SC6A4_HUMAN
ENSG00000108691	CCL2	17	CCL2_HUMAN
ENSG00000108700	CCL8	17	CCL8_HUMAN
ENSG00000108821	COL1A1	17	CO1A1_HUMAN
ENSG00000109670	FBXW7	4	FBXW7_HUMAN
ENSG00000110244	APOA4	11	APOA4_HUMAN
ENSG00000110245	APOC3	11	APOC3_HUMAN
ENSG00000110651	CD81	11	CD81_HUMAN
ENSG00000110799	VWF	12	VWF_HUMAN
ENSG00000110876	SELPLG	12	SELPL_HUMAN
ENSG00000111245	MYL2	12	MLRV_HUMAN
ENSG00000111640	GAPDH	12	G3P_HUMAN
ENSG00000111676	ATN1	12	ATN1_HUMAN
ENSG00000112493	TAPBP	HSCHR6_MHC_COX	TPSN_HUMAN
ENSG00000113083	LOX	5	LYOX_HUMAN
ENSG00000113140	SPARC	5	SPRC_HUMAN
ENSG00000113580	NR3C1	5	GCR_HUMAN
ENSG00000114302	PRKAR2A	3	KAP2_HUMAN
ENSG00000114784	EIF1B	3	EIF1B_HUMAN
ENSG00000115009	CCL20	2	CCL20_HUMAN
ENSG00000115232	ITGA4	2	ITA4_HUMAN
ENSG00000115414	FN1	2	FINC_HUMAN
ENSG00000116147	TNR	1	TENR_HUMAN
ENSG00000116774	OLFML3	1	OLFL3_HUMAN
ENSG00000116962	NID1	1	NID1_HUMAN
ENSG00000117122	MFAP2	1	MFAP2_HUMAN
ENSG00000117298	ECE1	1	ECE1_HUMAN
ENSG00000117394	SLC2A1	1	GTR1_HUMAN
ENSG00000118137	APOA1	11	APOA1_HUMAN
ENSG00000118271	TTR	18	TTHY_HUMAN
ENSG00000118523	CTGF	6	CTGF_HUMAN
ENSG00000118733	OLFM3	1	NOE3_HUMAN
ENSG00000122852	SFTPA1	10	SFTA1_HUMAN
ENSG00000123384	LRP1	12	LRP1_HUMAN
ENSG00000123560	PLP1	X	MYPR_HUMAN
ENSG00000124614	RPS10	6	RS10_HUMAN
ENSG00000127022	CANX	5	CALX_HUMAN
ENSG00000128322	IGLL1	22	IGLL1_HUMAN
ENSG00000128789	PSMG2	18	PSMG2_HUMAN
ENSG00000129038	LOXL1	15	LOXL1_HUMAN
ENSG00000130203	APOE	19	APOE_HUMAN
ENSG00000130635	COL5A1	9	CO5A1_HUMAN
ENSG00000130702	LAMA5	20	LAMA5_HUMAN
ENSG00000130707	ASS1	9	ASSY_HUMAN
ENSG00000131236	CAP1	1	CAP1_HUMAN
ENSG00000131981	LGALS3	14	LEG3_HUMAN
ENSG00000132386	SERPINF1	17	PEDF_HUMAN
ENSG00000132561	MATN2	8	MATN2_HUMAN
ENSG00000132692	BCAN	1	PGCB_HUMAN
ENSG00000133083	DCLK1	13	DCLK1_HUMAN
ENSG00000133661	SFTPD	10	SFTPD_HUMAN
ENSG00000134250	NOTCH2	1	NOTC2_HUMAN
ENSG00000134871	COL4A2	13	CO4A2_HUMAN
ENSG00000135424	ITGA7	12	ITA7_HUMAN
ENSG00000136158	SPRY2	13	SPY2_HUMAN
ENSG00000136352	NKX2-1	14	NKX21_HUMAN
ENSG00000137077	CCL21	9	CCL21_HUMAN
ENSG00000137440	FGFBP1	4	FGFP1_HUMAN
ENSG00000137673	MMP7	11	MMP7_HUMAN
ENSG00000137801	THBS1	15	TSP1_HUMAN
ENSG00000138448	ITGAV	2	ITAV_HUMAN
ENSG00000138685	FGF2	4	FGF2_HUMAN
ENSG00000138829	FBN2	5	FBN2_HUMAN
ENSG00000139219	COL2A1	12	CO2A1_HUMAN
ENSG00000140285	FGF7	15	FGF7_HUMAN
ENSG00000141367	CLTC	17	CLH1_HUMAN
ENSG00000141552	ANAPC11	17	APC11_HUMAN
ENSG00000141756	FKBP10	17	FKB10_HUMAN
ENSG00000142156	COL6A1	21	CO6A1_HUMAN
ENSG00000142192	APP	21	A4_HUMAN
ENSG00000142798	HSPG2	1	PGBM_HUMAN
ENSG00000143184	XCL1	1	XCL1_HUMAN
ENSG00000143196	DPT	1	DERM_HUMAN
ENSG00000143344	RGL1	1	RGL1_HUMAN
ENSG00000143369	ECM1	1	ECM1_HUMAN
ENSG00000143627	PKLR	1	KPYR_HUMAN
ENSG00000144713	RPL32	3	RL32_HUMAN
ENSG00000145192	AHSG	3	FETUA_HUMAN
ENSG00000145681	HAPLN1	5	HPLN1_HUMAN
ENSG00000146648	EGFR	7	EGFR_HUMAN
ENSG00000146674	IGFBP3	7	IBP3_HUMAN
ENSG00000147852	VLDLR	9	VLDLR_HUMAN
ENSG00000149435	GGTLA3	20	GGTL1_HUMAN
ENSG00000149925	ALDOA	16	ALDOA_HUMAN
ENSG00000149968	MMP3	11	MMP3_HUMAN
ENSG00000150093	ITGB1	10	ITB1_HUMAN
ENSG00000154380	ENAH	1	ENAH_HUMAN
ENSG00000154734	ADAMTS1	21	ATS1_HUMAN
ENSG00000156508	EEF1A1	6	EF1A1_HUMAN
ENSG00000157193	LRP8	1	LRP8_HUMAN
ENSG00000157766	ACAN	15	PGCA_HUMAN
ENSG00000158092	NCK1	3	NCK1_HUMAN
ENSG00000158473	CD1D	1	CD1D_HUMAN
ENSG00000158874	APOA2	1	APOA2_HUMAN
ENSG00000159023	EPB41	1	41_HUMAN
ENSG00000161533	ACOX1	17	ACOX1_HUMAN
ENSG00000161570	CCL5	17	CCL5_HUMAN
ENSG00000162591	MEGF6	1	MEGF6_HUMAN
ENSG00000162613	FUBP1	1	FUBP1_HUMAN
ENSG00000163435	ELF3	1	ELF3_HUMAN
ENSG00000163520	FBLN2	3	FBLN2_HUMAN
ENSG00000163682	RPL9	4	RL9_HUMAN
ENSG00000163737	PF4	4	PLF4_HUMAN
ENSG00000163931	TKT	3	TKT_HUMAN
ENSG00000164171	ITGA2	5	ITA2_HUMAN
ENSG00000164266	SPINK1	5	ISK1_HUMAN
ENSG00000164692	COL1A2	7	CO1A2_HUMAN
ENSG00000164924	YWHAZ	8	1433Z_HUMAN
ENSG00000165409	TSHR	14	TSHR_HUMAN
ENSG00000165471	MBL2	10	MBL2_HUMAN
ENSG00000165671	NSD1	5	NSD1_HUMAN
ENSG00000165702	GFI1B	9	GFI1B_HUMAN
ENSG00000166147	FBN1	15	FBN1_HUMAN
ENSG00000166710	B2M	15	B2MG_HUMAN
ENSG00000167004	PDIA3	15	PDIA3_HUMAN
ENSG00000168394	TAP1	6	TAP1_HUMAN
ENSG00000168412	MTNR1A	4	MTR1A_HUMAN
ENSG00000168487	BMP1	8	BMP1_HUMAN
ENSG00000168542	COL3A1	2	CO3A1_HUMAN
ENSG00000169031	COL4A3	2	CO4A3_HUMAN
ENSG00000169083	AR	X	ANDR_HUMAN
ENSG00000169245	CXCL10	4	CXL10_HUMAN
ENSG00000171564	FGB	4	FIBB_HUMAN
ENSG00000171634	BPTF	17	BPTF_HUMAN
ENSG00000171681	ATF7IP	12	MCAF1_HUMAN
ENSG00000173369	C1QB	1	C1QB_HUMAN
ENSG00000173372	C1QA	1	C1QA_HUMAN
ENSG00000173406	DAB1	1	DAB1_HUMAN
ENSG00000173530	TNFRSF10D	8	TR10D_HUMAN
ENSG00000174175	SELP	1	LYAM3_HUMAN
ENSG00000175104	TRAF6	11	TRAF6_HUMAN
ENSG00000175387	SMAD2	18	SMAD2_HUMAN
ENSG00000175445	LPL	8	LIPL_HUMAN
ENSG00000175899	A2M	12	A2MG_HUMAN
ENSG00000177688	SUMO4	6	SUMO4_HUMAN
ENSG00000177885	GRB2	17	GRB2_HUMAN
ENSG00000179218	CALR	19	CALR_HUMAN
ENSG00000179403	VWA1	1	VWA1_HUMAN
ENSG00000180198	RCC1	1	RCC1_HUMAN
ENSG00000180370	PAK2	3	PAK2_HUMAN
ENSG00000180644	PRF1	10	PERF_HUMAN
ENSG00000182492	BGN	X	PGS1_HUMAN
ENSG00000182718	ANXA2	15	ANXA2_HUMAN
ENSG00000182871	COL18A1	21	COIA1_HUMAN
ENSG00000182944	EWSR1	22	EWS_HUMAN
ENSG00000183495	EP400	12	EP400_HUMAN
ENSG00000185010	F8	X	FA8_HUMAN
ENSG00000185615	PDIA2	16	PDIA2_HUMAN
ENSG00000186810	CXCR3	X	CXCR3_HUMAN
ENSG00000187498	COL4A1	13	CO4A1_HUMAN
ENSG00000187955	COL14A1	8	COEA1_HUMAN
ENSG00000188153	COL4A5	X	CO4A5_HUMAN
ENSG00000188257	PLA2G2A	1	PA2GA_HUMAN
ENSG00000188313	PLSCR1	3	PLS1_HUMAN
ENSG00000188404	SELL	1	LYAM1_HUMAN
ENSG00000188783	PRELP	1	PRELP_HUMAN
ENSG00000196415	PRTN3	19	PRTN3_HUMAN
ENSG00000196504	PRPF40A	2	PR40A_HUMAN
ENSG00000196924	FLNA	X	FLNA_HUMAN
ENSG00000197122	SRC	20	SRC_HUMAN
ENSG00000197461	PDGFA	7	PDGFA_HUMAN
ENSG00000197467	COL13A1	10	CODA1_HUMAN
ENSG00000197561	ELANE	19	ELNE_HUMAN
ENSG00000197565	COL4A6	X	CO4A6_HUMAN
ENSG00000197614	MFAP5	12	MFAP5_HUMAN
ENSG00000198734	F5	1	FA5_HUMAN
ENSG00000198959	TGM2	20	TGM2_HUMAN
ENSG00000204490	TNF	HSCHR6_MHC_COX	TNFA_HUMAN
ENSG00000204525	HLA-C	6	1C07_HUMAN
ENSG00000204967	PCDHA4	5	PCDA4_HUMAN
ENSG00000206281	TAPBP	HSCHR6_MHC_QBL	TPSN_HUMAN
ENSG00000206297	TAP1	HSCHR6_MHC_QBL	TAP1_HUMAN
ENSG00000206394	CLIC1	HSCHR6_MHC_QBL	CLIC1_HUMAN
ENSG00000206435	HLA-C	HSCHR6_MHC_SSTO	1C17_HUMAN
ENSG00000206439	TNF	HSCHR6_MHC_QBL	TNFA_HUMAN
ENSG00000206452	HLA-C	HSCHR6_MHC_QBL	1C17_HUMAN
ENSG00000206493	HLA-E	HSCHR6_MHC_QBL	HLAE_HUMAN
ENSG00000213719	CLIC1	6	CLIC1_HUMAN
ENSG00000223639	CLIC1	HSCHR6_MHC_SSTO	CLIC1_HUMAN
ENSG00000223952	TNF	HSCHR6_MHC_MCF	TNFA_HUMAN
ENSG00000224212	TAP1	HSCHR6_MHC_DBB	TAP1_HUMAN
ENSG00000226173	TAP1	HSCHR6_MHC_MANN	TAP1_HUMAN
ENSG00000226248	CLIC1	HSCHR6_MHC_DBB	CLIC1_HUMAN
ENSG00000226417	CLIC1	HSCHR6_MHC_MCF	CLIC1_HUMAN
ENSG00000226651	CLIC1	HSCHR6_MHC_MANN	CLIC1_HUMAN
ENSG00000227816	TAP1	HSCHR6_MHC_APD	TAP1_HUMAN
ENSG00000228321	TNF	HSCHR6_MHC_MANN	TNFA_HUMAN
ENSG00000228849	TNF	HSCHR6_MHC_DBB	TNFA_HUMAN
ENSG00000229252	HLA-E	HSCHR6_MHC_DBB	HLAE_HUMAN
ENSG00000230108	TNF	HSCHR6_MHC_SSTO	TNFA_HUMAN
ENSG00000230254	HLA-E	HSCHR6_MHC_SSTO	HLAE_HUMAN
ENSG00000230685	CLIC1	HSCHR6_MHC_COX	CLIC1_HUMAN
ENSG00000230705	TAP1	HSCHR6_MHC_MCF	TAP1_HUMAN
ENSG00000232367	TAP1	HSCHR6_MHC_COX	TAP1_HUMAN
ENSG00000232810	TNF	6	TNFA_HUMAN
ENSG00000233904	HLA-E	HSCHR6_MHC_COX	HLAE_HUMAN
ENSG00000234745	HLA-B	6	1B07_HUMAN
ENSG00000234906	APOC2	19	APOC2_HUMAN
ENSG00000235657	HLA-A	HSCHR6_MHC_DBB	1A02_HUMAN
ENSG00000236104	ZBTB22	6	ZBT22_HUMAN
ENSG00000236490	TAPBP	HSCHR6_MHC_DBB	TPSN_HUMAN
ENSG00000237056	ZBTB22	HSCHR6_MHC_MCF	ZBT22_HUMAN

## Sheet: Table S2
Table S2. List of pathways used as FBN1 related obtained from ConsensusPathDBv12 employed in this study.
Pathway	mapped experiment IDs				Related to MFS by	Search	Related Papers
IL-1 p38_INOH	ENSG00000055208,ENSG00000124208,ENSG00000100324,ENSG00000184216,ENSG00000034152,ENSG00000198001,ENSG00000112062,ENSG00000172936,ENSG00000076984,ENSG00000050748,ENSG00000107643,ENSG00000169032,ENSG00000065559,ENSG00000108984,ENSG00000188130,ENSG00000125538,ENSG00000185386,ENSG00000109339,ENSG00000156711,ENSG00000175104,ENSG00000078902,ENSG00000196083,ENSG00000115966,ENSG00000135341,ENSG00000115008…					p38; MAPK p38	19109253; 19772952
Regulation of p38-alpha and p38-beta_PID	ENSG00000112062,ENSG00000100324,ENSG00000034152,ENSG00000006451,ENSG00000144118,ENSG00000137275,ENSG00000101336,ENSG00000136280,ENSG00000139625,ENSG00000149269,ENSG00000176105,ENSG00000111266,ENSG00000143507,ENSG00000065559,ENSG00000108984,ENSG00000184545,ENSG00000198909,ENSG00000180370,ENSG00000070831,ENSG00000010810,ENSG00000185386,ENSG00000175104,ENSG00000136238,ENSG00000000938,ENSG00000077264…					p38; MAPK p38	19109253; 19772952
Signaling mediated by p38-alpha and p38-beta_PID	ENSG00000114738,ENSG00000112062,ENSG00000171345,ENSG00000089022,ENSG00000123268,ENSG00000144566,ENSG00000141510,ENSG00000118260,ENSG00000079277,ENSG00000162889,ENSG00000187098,ENSG00000170421,ENSG00000158773,ENSG00000105856,ENSG00000177606,ENSG00000090020,ENSG00000185386,ENSG00000203879,ENSG00000151247,ENSG00000158711,ENSG00000116711,ENSG00000115966,ENSG00000109819,ENSG00000118217,ENSG00000106211…					p38; MAPK p38	19109253; 19772952
Signaling mediated by p38-gamma and p38-delta_PID	ENSG00000110092,ENSG00000188130,ENSG00000091436,ENSG00000117632,ENSG00000123143,ENSG00000034152,ENSG00000101400,ENSG00000156711,ENSG00000186868,ENSG00000108984,ENSG00000103319,					p38; MAPK p38	19109253; 19772952
Signalling to p38 via RIT and RIN_Reactome	ENSG00000100030,ENSG00000166913,ENSG00000198400,ENSG00000134259,ENSG00000102882,ENSG00000213281,ENSG00000143622,ENSG00000169032,ENSG00000152214,ENSG00000174775,ENSG00000132155,ENSG00000126934,ENSG00000133703,					p38; MAPK p38	19109253; 19772952
TLR ECSIT MEKK1 p38_INOH	ENSG00000112062,ENSG00000172936,ENSG00000034152,ENSG00000198001,ENSG00000184216,ENSG00000170458,ENSG00000076984,ENSG00000169032,ENSG00000065559,ENSG00000154589,ENSG00000108984,ENSG00000136869,ENSG00000188130,ENSG00000185386,ENSG00000156711,ENSG00000175104,ENSG00000078902,ENSG00000115966,ENSG00000129988,ENSG00000130159,ENSG00000095015,ENSG00000126934,ENSG00000137764,					p38; MAPK p38	19109253; 19772952
TLR p38_INOH	ENSG00000055208,ENSG00000124208,ENSG00000100324,ENSG00000184216,ENSG00000034152,ENSG00000198001,ENSG00000112062,ENSG00000172936,ENSG00000170458,ENSG00000076984,ENSG00000169032,ENSG00000065559,ENSG00000154589,ENSG00000108984,ENSG00000175104,ENSG00000188130,ENSG00000185386,ENSG00000156711,ENSG00000136869,ENSG00000078902,ENSG00000115966,ENSG00000129988,ENSG00000135341,ENSG00000126934,ENSG00000137764…					p38; MAPK p38	19109253; 19772952
activated TAK1 mediates p38 MAPK activation_Reactome	ENSG00000114738,ENSG00000112062,ENSG00000100324,ENSG00000185386,ENSG00000073009,ENSG00000157625,ENSG00000175104,ENSG00000034152,ENSG00000055208,ENSG00000184216,ENSG00000162889,ENSG00000108984,ENSG00000167207,ENSG00000106100,ENSG00000135341,ENSG00000104312,					p38; MAPK p38	19109253; 19772952
p38 MAPK signaling pathway_PID	ENSG00000055208,ENSG00000112062,ENSG00000100324,ENSG00000099860,ENSG00000034152,ENSG00000058404,ENSG00000142733,ENSG00000197442,ENSG00000135090,ENSG00000130758,ENSG00000149930,ENSG00000143933,ENSG00000160014,ENSG00000198668,ENSG00000108984,ENSG00000198909,ENSG00000185386,ENSG00000175104,ENSG00000136238,ENSG00000130222,ENSG00000127191,ENSG00000136280,ENSG00000085511,ENSG00000095015,ENSG00000149311…					p38; MAPK p38	19109253; 19772952
p38 mapk signaling pathway_BioCarta	ENSG00000170890,ENSG00000112062,ENSG00000132475,ENSG00000163041,ENSG00000205581,ENSG00000089022,ENSG00000070831,ENSG00000197442,ENSG00000118260,ENSG00000079277,ENSG00000115415,ENSG00000125952,ENSG00000174775,ENSG00000065559,ENSG00000162889,ENSG00000108984,ENSG00000064489,ENSG00000116604,ENSG00000136238,ENSG00000006432,ENSG00000115966,ENSG00000177463,ENSG00000106211,ENSG00000095015,ENSG00000136997…					p38; MAPK p38	19109253; 19772952
p38 signaling mediated by MAPKAP kinases_PID	ENSG00000114738,ENSG00000118260,ENSG00000112062,ENSG00000166913,ENSG00000130592,ENSG00000185386,ENSG00000170027,ENSG00000128245,ENSG00000164924,ENSG00000101224,ENSG00000112658,ENSG00000108953,ENSG00000006468,ENSG00000162889,ENSG00000071564,ENSG00000103197,ENSG00000180176,ENSG00000132155,ENSG00000106211,ENSG00000175793,ENSG00000134308,					p38; MAPK p38	19109253; 19772952
p38MAPK events_Reactome	ENSG00000114738,ENSG00000006451,ENSG00000112062,ENSG00000185386,ENSG00000213281,ENSG00000144118,ENSG00000160271,ENSG00000174775,ENSG00000162889,ENSG00000197122,ENSG00000133703,					p38; MAPK p38	19109253; 19772952
BMP2 signaling TGF-beta MV_INOH	ENSG00000122641,ENSG00000107779,ENSG00000120693,ENSG00000112175,ENSG00000127616,ENSG00000135414,ENSG00000184937,ENSG00000130385,ENSG00000141646,ENSG00000123999,ENSG00000125845,ENSG00000137834,ENSG00000101665,ENSG00000153162,ENSG00000102935,ENSG00000196782,ENSG00000119699,ENSG00000101144,ENSG00000135503,ENSG00000204217,ENSG00000095739,ENSG00000005339,ENSG00000100393,ENSG00000106799,ENSG00000161021…					TGF-beta	19772952;12970255;15546004
Signaling by TGF beta_Reactome	ENSG00000141646,ENSG00000106799,ENSG00000175387,ENSG00000140564,ENSG00000137834,ENSG00000101665,ENSG00000157077,ENSG00000105329,ENSG00000166949,ENSG00000157933,ENSG00000163513,					TGF-beta	19772952;12970255;15546004
TGF-beta receptor signaling_PID	ENSG00000055208,ENSG00000113575,ENSG00000049759,ENSG00000160691,ENSG00000100324,ENSG00000123124,ENSG00000140464,ENSG00000108443,ENSG00000118523,ENSG00000141646,ENSG00000106799,ENSG00000101665,ENSG00000069702,ENSG00000168036,ENSG00000104695,ENSG00000119699,ENSG00000135966,ENSG00000023734,ENSG00000163513,ENSG00000157450,ENSG00000102981,ENSG00000197822,ENSG00000101966,ENSG00000070808,ENSG00000125971…					TGF-beta	19772952;12970255;15546004
TGF-beta signaling TAK1_INOH	ENSG00000188130,ENSG00000112062,ENSG00000177606,ENSG00000100324,ENSG00000185386,ENSG00000106799,ENSG00000156711,ENSG00000050748,ENSG00000135341,ENSG00000109339,ENSG00000034152,ENSG00000092969,ENSG00000119699,ENSG00000107643,ENSG00000105329,ENSG00000115966,ENSG00000163513,ENSG00000065559,ENSG00000108984,ENSG00000101966,					TGF-beta	19772952;12970255;15546004
TGF-beta signaling pathway - Homo sapiens (human)_KEGG	ENSG00000100030,ENSG00000113558,ENSG00000115738,ENSG00000080839,ENSG00000067900,ENSG00000102882,ENSG00000153162,ENSG00000125968,ENSG00000105664,ENSG00000120693,ENSG00000133740,ENSG00000039319,ENSG00000185591,ENSG00000157077,ENSG00000067560,ENSG00000156574,ENSG00000112175,ENSG00000183691,ENSG00000119699,ENSG00000005339,ENSG00000205250,ENSG00000011465,ENSG00000172201,ENSG00000117318,ENSG00000141646…					TGF-beta	19772952;12970255;15546004
TGF-beta super family signaling pathway canonical_INOH	ENSG00000122641,ENSG00000112062,ENSG00000128802,ENSG00000153162,ENSG00000061273,ENSG00000068024,ENSG00000171720,ENSG00000196782,ENSG00000107643,ENSG00000135414,ENSG00000100030,ENSG00000136603,ENSG00000119699,ENSG00000130385,ENSG00000094631,ENSG00000141646,ENSG00000123999,ENSG00000196781,ENSG00000125845,ENSG00000137834,ENSG00000101665,ENSG00000140332,ENSG00000113658,ENSG00000102882,ENSG00000107779…					TGF-beta	19772952;12970255;15546004
TGF_beta_Receptor_NetPath	ENSG00000089159,ENSG00000080839,ENSG00000132646,ENSG00000169083,ENSG00000136603,ENSG00000118689,ENSG00000120837,ENSG00000162290,ENSG00000123374,ENSG00000160691,ENSG00000166167,ENSG00000188191,ENSG00000113558,ENSG00000119699,ENSG00000157456,ENSG00000157933,ENSG00000160973,ENSG00000108984,ENSG00000130522,ENSG00000157450,ENSG00000205302,ENSG00000084676,ENSG00000072401,ENSG00000100644,ENSG00000126883…					TGF-beta	19772952;12970255;15546004
tgf beta signaling pathway_BioCarta	ENSG00000141646,ENSG00000106799,ENSG00000175387,ENSG00000100324,ENSG00000102882,ENSG00000039068,ENSG00000135341,ENSG00000101665,ENSG00000092969,ENSG00000119699,ENSG00000105329,ENSG00000169032,ENSG00000166949,ENSG00000115718,ENSG00000136603,ENSG00000005339,ENSG00000100393,ENSG00000177463,ENSG00000079332,ENSG00000163513,					TGF-beta	19772952;12970255;15546004
ECM-receptor interaction - Homo sapiens (human)_KEGG	ENSG00000143127,ENSG00000115884,ENSG00000134871,ENSG00000139219,ENSG00000112769,ENSG00000187498,ENSG00000169439,ENSG00000162512,ENSG00000029559,ENSG00000139626,ENSG00000056345,ENSG00000072571,ENSG00000101680,ENSG00000204262,ENSG00000115221,ENSG00000142798,ENSG00000173402,ENSG00000122012,ENSG00000005884,ENSG00000159164,ENSG00000136457,ENSG00000115232,ENSG00000088053,ENSG00000164171,ENSG00000091136…					ECM; Extracellular	19772952;12970255;15546004
Cell-extracellular matrix interactions_Reactome	ENSG00000129675,ENSG00000089159,ENSG00000166333,ENSG00000072163,ENSG00000128591,ENSG00000072110,ENSG00000162458,ENSG00000188677,ENSG00000196924,ENSG00000073712,ENSG00000197702,ENSG00000107140,ENSG00000125753,ENSG00000148484,ENSG00000150093,ENSG00000169756,					extracellular;	19772952;12970255;15546004
transcription factor creb and its extracellular signals_BioCarta	ENSG00000100030,ENSG00000112062,ENSG00000160691,ENSG00000102882,ENSG00000108946,ENSG00000166501,ENSG00000142875,ENSG00000165059,ENSG00000058404,ENSG00000142208,ENSG00000145349,ENSG00000148660,ENSG00000118260,ENSG00000213705,ENSG00000188191,ENSG00000121879,ENSG00000117676,ENSG00000087460,ENSG00000174775,ENSG00000070808,ENSG00000154229,ENSG00000140992,ENSG00000115904,ENSG00000005249,ENSG00000145675…					extracellular;	19772952;12970255;15546004
inhibition of matrix metalloproteinases_BioCarta	ENSG00000100234,ENSG00000157227,ENSG00000122707,ENSG00000102265,ENSG00000035862,ENSG00000157150,ENSG00000087245,ENSG00000100985,					metalloprotein	19772952;12970255; 12970255; 16820601
Apoptotic cleavage of cell adhesion proteins_Reactome	ENSG00000096696,ENSG00000039068,ENSG00000104067,ENSG00000081277,ENSG00000164305,ENSG00000134757,ENSG00000168036,ENSG00000119139,ENSG00000134760,ENSG00000046604,ENSG00000197822,					adhesion	12970255;15546004;16820601
Cell adhesion molecules (CAMs) - Homo sapiens (human)_KEGG	ENSG00000139626,ENSG00000169992,ENSG00000182985,ENSG00000165376,ENSG00000163347,ENSG00000091129,ENSG00000206503,ENSG00000039068,ENSG00000162512,ENSG00000101017,ENSG00000113946,ENSG00000137403,ENSG00000206509,ENSG00000229698,ENSG00000235220,ENSG00000237508,ENSG00000177707,ENSG00000121594,ENSG00000124145,ENSG00000114013,ENSG00000206493,ENSG00000229252,ENSG00000230254,ENSG00000233904,ENSG00000156284…					adhesion	12970255;15546004 ;16820601
Collagen adhesion via GPVI_Reactome	ENSG00000010810,ENSG00000147507,ENSG00000164692,ENSG00000088053,ENSG00000108821,ENSG00000158869,					adhesion	12970255;15546004 ;16820601
Focal adhesion - Homo sapiens (human)_KEGG	ENSG00000139626,ENSG00000089159,ENSG00000037280,ENSG00000058272,ENSG00000197461,ENSG00000164692,ENSG00000101349,ENSG00000112769,ENSG00000186111,ENSG00000164171,ENSG00000187498,ENSG00000100485,ENSG00000113296,ENSG00000149269,ENSG00000005884,ENSG00000109072,ENSG00000019991,ENSG00000077522,ENSG00000132155,ENSG00000196878,ENSG00000142173,ENSG00000050555,ENSG00000023445,ENSG00000105221,ENSG00000213639…					adhesion	12970255;15546004 ;16820601
Nectin adhesion pathway_PID	ENSG00000137076,ENSG00000006607,ENSG00000158769,ENSG00000140575,ENSG00000160293,ENSG00000107263,ENSG00000056345,ENSG00000186111,ENSG00000163347,ENSG00000044115,ENSG00000121879,ENSG00000039068,ENSG00000073008,ENSG00000130396,ENSG00000110400,ENSG00000177707,ENSG00000169398,ENSG00000070831,ENSG00000173482,ENSG00000136238,ENSG00000197122,ENSG00000130202,ENSG00000167193,ENSG00000116473,ENSG00000127314…					adhesion	12970255;15546004 ;16820601
Platelet Adhesion to exposed collagen_Reactome	ENSG00000010810,ENSG00000203618,ENSG00000185245,ENSG00000164171,ENSG00000169704,ENSG00000147507,ENSG00000178732,ENSG00000135218,ENSG00000164692,ENSG00000110799,ENSG00000150093,ENSG00000088053,ENSG00000108821,ENSG00000158869,					adhesion	12970255;15546004 ;16820601
SEMA3A-Plexin repulsion signaling by inhibiting Integrin adhesion_Reactome	ENSG00000126458,ENSG00000010810,ENSG00000137076,ENSG00000006607,ENSG00000130827,ENSG00000136238,ENSG00000099250,ENSG00000076356,ENSG00000221866,ENSG00000114554,ENSG00000172602,ENSG00000186111,ENSG00000075213,ENSG00000182511,					Integrin	12970255;16820601
Signaling events mediated by focal adhesion kinase_PID	ENSG00000110092,ENSG00000100030,ENSG00000137076,ENSG00000089159,ENSG00000143632,ENSG00000161638,ENSG00000050820,ENSG00000132694,ENSG00000102349,ENSG00000107263,ENSG00000102010,ENSG00000150093,ENSG00000010810,ENSG00000124181,ENSG00000158092,ENSG00000150760,ENSG00000050748,ENSG00000145819,ENSG00000149269,ENSG00000176105,ENSG00000169398,ENSG00000107643,ENSG00000077522,ENSG00000169032,ENSG00000132155…					adhesion	12970255;15546004 ;16820601
cell to cell adhesion signaling_BioCarta	ENSG00000179295,ENSG00000089159,ENSG00000103653,ENSG00000143632,ENSG00000050820,ENSG00000169398,ENSG00000197122,					adhesion	12970255;15546004 ;16820601
Alpha6Beta4Integrin_NetPath	ENSG00000166710,ENSG00000100030,ENSG00000160691,ENSG00000102882,ENSG00000141736,ENSG00000105647,ENSG00000164305,ENSG00000142208,ENSG00000171552,ENSG00000169047,ENSG00000108443,ENSG00000235657,ENSG00000176105,ENSG00000185950,ENSG00000067560,ENSG00000065618,ENSG00000114993,ENSG00000010810,ENSG00000026025,ENSG00000151247,ENSG00000105976,ENSG00000091409,ENSG00000078900,ENSG00000173039,ENSG00000002330…					integrin	12970255;16820601
Integrin_INOH	ENSG00000139626,ENSG00000089159,ENSG00000187498,ENSG00000115884,ENSG00000156886,ENSG00000114270,ENSG00000164692,ENSG00000182492,ENSG00000011465,ENSG00000164171,ENSG00000100485,ENSG00000171812,ENSG00000162512,ENSG00000005961,ENSG00000082293,ENSG00000132155,ENSG00000196878,ENSG00000142173,ENSG00000124145,ENSG00000108055,ENSG00000049540,ENSG00000076716,ENSG00000142156,ENSG00000128512,ENSG00000169031…					integrin	12970255;16820601
Integrin alphaIIbbeta3 signaling_Reactome	ENSG00000137076,ENSG00000171557,ENSG00000103653,ENSG00000050820,ENSG00000068831,ENSG00000171560,ENSG00000056345,ENSG00000152689,ENSG00000077420,ENSG00000005961,ENSG00000110799,ENSG00000169398,ENSG00000171564,ENSG00000079337,ENSG00000091428,ENSG00000197122,ENSG00000196396,ENSG00000167193,ENSG00000116473,ENSG00000127314,ENSG00000115414,ENSG00000115904,ENSG00000177885,					integrin	12970255;16820601
Integrin cell surface interactions_Reactome	ENSG00000134871,ENSG00000137076,ENSG00000187498,ENSG00000041982,ENSG00000103653,ENSG00000029559,ENSG00000050820,ENSG00000139626,ENSG00000068831,ENSG00000164692,ENSG00000171560,ENSG00000056345,ENSG00000005884,ENSG00000152689,ENSG00000105855,ENSG00000169398,ENSG00000164171,ENSG00000158769,ENSG00000077420,ENSG00000118785,ENSG00000166147,ENSG00000039068,ENSG00000139219,ENSG00000137801,ENSG00000005961…					integrin	12970255;16820601
Integrins in angiogenesis_PID	ENSG00000100030,ENSG00000110395,ENSG00000137076,ENSG00000089159,ENSG00000158769,ENSG00000134215,ENSG00000102882,ENSG00000100038,ENSG00000050820,ENSG00000138685,ENSG00000112715,ENSG00000056345,ENSG00000142208,ENSG00000169398,ENSG00000080824,ENSG00000184371,ENSG00000108443,ENSG00000118785,ENSG00000164176,ENSG00000121879,ENSG00000182578,ENSG00000140545,ENSG00000109072,ENSG00000067560,ENSG00000179295…					integrin	12970255;16820601
SEMA3A-Plexin repulsion signaling by inhibiting Integrin adhesion_Reactome	ENSG00000126458,ENSG00000010810,ENSG00000137076,ENSG00000006607,ENSG00000130827,ENSG00000136238,ENSG00000099250,ENSG00000076356,ENSG00000221866,ENSG00000114554,ENSG00000172602,ENSG00000186111,ENSG00000075213,ENSG00000182511,					integrin	12970255;16820601
a6b1 and a6b4 Integrin signaling_PID	ENSG00000112769,ENSG00000160691,ENSG00000141736,ENSG00000101680,ENSG00000204231,ENSG00000206289,ENSG00000227322,ENSG00000228333,ENSG00000231321,ENSG00000235712,ENSG00000138798,ENSG00000145675,ENSG00000150093,ENSG00000142208,ENSG00000108443,ENSG00000121879,ENSG00000039068,ENSG00000115008,ENSG00000058085,ENSG00000165806,ENSG00000174775,ENSG00000091128,ENSG00000196878,ENSG00000050555,ENSG00000173531…					integrin	12970255;16820601
amb2 Integrin signaling_PID	ENSG00000137076,ENSG00000112769,ENSG00000113889,ENSG00000104368,ENSG00000101680,ENSG00000142871,ENSG00000087245,ENSG00000154096,ENSG00000174175,ENSG00000109320,ENSG00000123384,ENSG00000118523,ENSG00000125414,ENSG00000122861,ENSG00000189403,ENSG00000173531,ENSG00000122194,ENSG00000198670,ENSG00000084674,ENSG00000109072,ENSG00000058085,ENSG00000091128,ENSG00000196878,ENSG00000050555,ENSG00000090339…					integrin	12970255;16820601
integrin signaling pathway_BioCarta	ENSG00000137076,ENSG00000089159,ENSG00000160691,ENSG00000143632,ENSG00000079308,ENSG00000103653,ENSG00000050820,ENSG00000107263,ENSG00000163956,ENSG00000150093,ENSG00000099942,ENSG00000159840,ENSG00000169398,ENSG00000107643,ENSG00000077522,ENSG00000174775,ENSG00000067560,ENSG00000010810,ENSG00000067900,ENSG00000197122,ENSG00000177885,ENSG00000130402,ENSG00000035403,ENSG00000166197,ENSG00000077157…					integrin	12970255;16820601
p130Cas linkage to MAPK signaling for integrins_Reactome	ENSG00000077420,ENSG00000167193,ENSG00000116473,ENSG00000137076,ENSG00000056345,ENSG00000050820,ENSG00000005961,ENSG00000110799,ENSG00000169398,ENSG00000171564,ENSG00000171560,ENSG00000115414,ENSG00000171557,ENSG00000197122,ENSG00000127314,					integrin	12970255;16820601
Regulation of cytoplasmic and nuclear SMAD2/3 signaling_PID	ENSG00000095015,ENSG00000141646,ENSG00000175387,ENSG00000144579,ENSG00000102882,ENSG00000175215,ENSG00000100614,ENSG00000144677,ENSG00000100030,ENSG00000124789,ENSG00000126883,ENSG00000135966,ENSG00000166949,ENSG00000143933,ENSG00000160014,ENSG00000198668,ENSG00000103275,ENSG00000105229,ENSG00000182481,ENSG00000108424,					SMAD	19109253; 19772952; 15546004
Regulation of nuclear SMAD2/3 signaling_PID	ENSG00000109971,ENSG00000136634,ENSG00000147883,ENSG00000169083,ENSG00000136603,ENSG00000118689,ENSG00000162290,ENSG00000123374,ENSG00000172845,ENSG00000129152,ENSG00000157933,ENSG00000160973,ENSG00000005339,ENSG00000084676,ENSG00000133937,ENSG00000067955,ENSG00000184481,ENSG00000127511,ENSG00000164692,ENSG00000107485,ENSG00000081189,ENSG00000185591,ENSG00000118707,ENSG00000106366,ENSG00000142208…					SMAD	19109253; 19772952; 15546004
EGF_INOH	ENSG00000100030,ENSG00000160691,ENSG00000102882,ENSG00000213281,ENSG00000133703,ENSG00000100485,ENSG00000169032,ENSG00000107643,ENSG00000174775,ENSG00000132155,ENSG00000065559,ENSG00000175793,ENSG00000134308,ENSG00000126934,ENSG00000177606,ENSG00000148082,ENSG00000108953,ENSG00000146648,ENSG00000129946,ENSG00000095015,ENSG00000166913,ENSG00000128245,ENSG00000164924,ENSG00000170027,ENSG00000138798…					EGF	19772952;15517394; 15546004
EGF receptor (ErbB1) signaling pathway_PID	ENSG00000100030,ENSG00000137076,ENSG00000160691,ENSG00000102882,ENSG00000213281,ENSG00000197122,ENSG00000186111,ENSG00000133703,ENSG00000124181,ENSG00000051382,ENSG00000158092,ENSG00000121879,ENSG00000115415,ENSG00000149269,ENSG00000169398,ENSG00000174775,ENSG00000065135,ENSG00000138798,ENSG00000179295,ENSG00000109458,ENSG00000106299,ENSG00000146648,ENSG00000111679,ENSG00000115904,ENSG00000196396…					EGF	19772952;15517394; 15546004
EGFR Inhibitors Pathway (PD)_PharmGKB	ENSG00000113070,ENSG00000126934,ENSG00000160691,ENSG00000102882,ENSG00000141736,ENSG00000105647,ENSG00000134072,ENSG00000107643,ENSG00000065361,ENSG00000170345,ENSG00000145675,ENSG00000185737,ENSG00000109320,ENSG00000157168,ENSG00000142208,ENSG00000105221,ENSG00000117461,ENSG00000124181,ENSG00000117020,ENSG00000051382,ENSG00000076984,ENSG00000121879,ENSG00000115415,ENSG00000158186,ENSG00000148660…					EGF	19772952;15517394; 15546004
EGFR downregulation_Reactome	ENSG00000110395,ENSG00000127527,ENSG00000107295,ENSG00000070831,ENSG00000196961,ENSG00000136158,ENSG00000063245,ENSG00000183020,ENSG00000042753,ENSG00000006125,ENSG00000161203,ENSG00000115145,ENSG00000136738,ENSG00000221983,ENSG00000102606,ENSG00000146648,ENSG00000164056,ENSG00000143947,ENSG00000185359,ENSG00000122705,ENSG00000141367,ENSG00000085832,ENSG00000138798,ENSG00000147010,ENSG00000177885,					EGF	19772952;15517394; 15546004
EGFR-dependent Endothelin signaling events_PID	ENSG00000146648,ENSG00000160691,ENSG00000174775,ENSG00000138798,ENSG00000078401,ENSG00000151617,ENSG00000115904,ENSG00000177885,					EGF	19772952;15517394; 15546004
EGFR1_NetPath	ENSG00000166710,ENSG00000138798,ENSG00000089159,ENSG00000136754,ENSG00000058272,ENSG00000188313,ENSG00000114867,ENSG00000112062,ENSG00000196961,ENSG00000129219,ENSG00000137275,ENSG00000120549,ENSG00000089006,ENSG00000067225,ENSG00000108443,ENSG00000011052,ENSG00000111816,ENSG00000100485,ENSG00000039068,ENSG00000175662,ENSG00000115415,ENSG00000160293,ENSG00000149269,ENSG00000185950,ENSG00000138071…					EGF	19772952;15517394; 15546004
Grb2 events in EGFR signaling_Reactome	ENSG00000100030,ENSG00000166913,ENSG00000102882,ENSG00000213281,ENSG00000169032,ENSG00000174775,ENSG00000138798,ENSG00000132155,ENSG00000126934,ENSG00000115904,ENSG00000146648,ENSG00000133703,ENSG00000177885,					EGF	19772952;15517394; 15546004
Shc events in EGFR signaling_Reactome	ENSG00000100030,ENSG00000166913,ENSG00000160691,ENSG00000102882,ENSG00000213281,ENSG00000169032,ENSG00000174775,ENSG00000138798,ENSG00000132155,ENSG00000126934,ENSG00000115904,ENSG00000146648,ENSG00000133703,ENSG00000177885,					EGF	19772952;15517394; 15546004
Signaling by EGFR_Reactome	ENSG00000100030,ENSG00000110395,ENSG00000126934,ENSG00000127527,ENSG00000160691,ENSG00000102882,ENSG00000213281,ENSG00000103653,ENSG00000107295,ENSG00000070831,ENSG00000196961,ENSG00000197122,ENSG00000148848,ENSG00000089159,ENSG00000133703,ENSG00000137845,ENSG00000136158,ENSG00000076641,ENSG00000063245,ENSG00000121879,ENSG00000183020,ENSG00000169032,ENSG00000042753,ENSG00000151694,ENSG00000174775…					EGF	19772952;15517394; 15546004
cbl mediated ligand-induced downregulation of egf receptors pathway_BioCarta	ENSG00000110395,ENSG00000146648,ENSG00000166501,ENSG00000138798,ENSG00000154229,ENSG00000197122,ENSG00000147010,ENSG00000177885,					EGF	19772952;15517394; 15546004
egf signaling pathway_BioCarta	ENSG00000095015,ENSG00000154229,ENSG00000168610,ENSG00000160691,ENSG00000121879,ENSG00000126767,ENSG00000115415,ENSG00000169032,ENSG00000145675,ENSG00000107643,ENSG00000174775,ENSG00000138798,ENSG00000145715,ENSG00000065559,ENSG00000146648,ENSG00000115904,ENSG00000162434,ENSG00000166501,ENSG00000124181,ENSG00000177885,					EGF	19772952;15517394; 15546004
role of egf receptor transactivation by gpcrs in cardiac hypertrophy_BioCarta	ENSG00000100030,ENSG00000138798,ENSG00000126934,ENSG00000160691,ENSG00000102882,ENSG00000166501,ENSG00000148848,ENSG00000170345,ENSG00000078401,ENSG00000124181,ENSG00000117676,ENSG00000169032,ENSG00000078369,ENSG00000174775,ENSG00000132155,ENSG00000136160,ENSG00000104365,ENSG00000213341,ENSG00000127928,ENSG00000135744,ENSG00000177606,ENSG00000067560,ENSG00000088256,ENSG00000173039,ENSG00000180772…					EGF	19772952;15517394; 15546004

## Sheet: Table S3
Table S3. Datasets employed in Iterative Signature Analysis.
EXPERIMENT	N SAMPLES	VARIABLES
GSE1869	25	Location; Disease Status; Explant Type
GSE2240	35	Location; Disease Status
GSE3585	12	Location; Disease Status
GSE6381	12	Location; Disease Status; Stage
GSE974	38	Location; Disease Status; Explant Type
Total Result	122

## Sheet: Table S4
Table S4. List of genes that belong to FBN1 functional modules obtained using the Iterative Signature Analysis method (ISA).
Ensemb_gene_id
ENSG00000000003
ENSG00000004961
ENSG00000006074
ENSG00000010319
ENSG00000011465
ENSG00000017427
ENSG00000019549
ENSG00000020181
ENSG00000022267
ENSG00000025039
ENSG00000039560
ENSG00000050405
ENSG00000065485
ENSG00000065534
ENSG00000067113
ENSG00000076706
ENSG00000079257
ENSG00000080573
ENSG00000081803
ENSG00000087245
ENSG00000087303
ENSG00000091136
ENSG00000100985
ENSG00000101825
ENSG00000101955
ENSG00000102024
ENSG00000103335
ENSG00000104213
ENSG00000104368
ENSG00000104728
ENSG00000105220
ENSG00000105379
ENSG00000105974
ENSG00000106236
ENSG00000106333
ENSG00000106366
ENSG00000106397
ENSG00000106484
ENSG00000106819
ENSG00000107562
ENSG00000107796
ENSG00000108179
ENSG00000108821
ENSG00000108829
ENSG00000109814
ENSG00000112304
ENSG00000112936
ENSG00000113083
ENSG00000113140
ENSG00000115129
ENSG00000115594
ENSG00000115963
ENSG00000116774
ENSG00000116962
ENSG00000116984
ENSG00000120913
ENSG00000122691
ENSG00000122707
ENSG00000122786
ENSG00000123610
ENSG00000124172
ENSG00000124253
ENSG00000124491
ENSG00000130508
ENSG00000130635
ENSG00000130707
ENSG00000131459
ENSG00000131473
ENSG00000132386
ENSG00000133083
ENSG00000134285
ENSG00000134853
ENSG00000134871
ENSG00000135318
ENSG00000136048
ENSG00000136960
ENSG00000137077
ENSG00000137573
ENSG00000138615
ENSG00000138792
ENSG00000139329
ENSG00000140937
ENSG00000141338
ENSG00000141753
ENSG00000142173
ENSG00000143554
ENSG00000144136
ENSG00000144645
ENSG00000144724
ENSG00000145824
ENSG00000146242
ENSG00000148468
ENSG00000148834
ENSG00000149257
ENSG00000149925
ENSG00000150687
ENSG00000151208
ENSG00000151491
ENSG00000152952
ENSG00000154736
ENSG00000158321
ENSG00000158747
ENSG00000159346
ENSG00000159403
ENSG00000159674
ENSG00000160691
ENSG00000162496
ENSG00000162576
ENSG00000162618
ENSG00000162692
ENSG00000163017
ENSG00000163359
ENSG00000163430
ENSG00000163661
ENSG00000164056
ENSG00000164106
ENSG00000164692
ENSG00000164920
ENSG00000166147
ENSG00000166741
ENSG00000167283
ENSG00000168542
ENSG00000169020
ENSG00000169855
ENSG00000170899
ENSG00000170962
ENSG00000172380
ENSG00000174640
ENSG00000174804
ENSG00000175183
ENSG00000176014
ENSG00000176105
ENSG00000176890
ENSG00000178982
ENSG00000182240
ENSG00000182326
ENSG00000182871
ENSG00000183801
ENSG00000185068
ENSG00000186340
ENSG00000187288
ENSG00000187498
ENSG00000197448
ENSG00000197614
ENSG00000198682
ENSG00000204262
ENSG00000204291
ENSG00000213088
ENSG00000053770
ENSG00000061918
ENSG00000066056
ENSG00000070087
ENSG00000080371
ENSG00000103196
ENSG00000104635
ENSG00000104823
ENSG00000109320
ENSG00000111276
ENSG00000111341
ENSG00000117984
ENSG00000121350
ENSG00000126267
ENSG00000127948
ENSG00000133056
ENSG00000133835
ENSG00000137507
ENSG00000137962
ENSG00000140682
ENSG00000143248
ENSG00000147862
ENSG00000153485
ENSG00000163719
ENSG00000167004
ENSG00000169908
ENSG00000172156
ENSG00000173641
ENSG00000175130
ENSG00000185808
ENSG00000185885
ENSG00000196136
ENSG00000204370

## Sheet: Table S5
Table S5. List of candidate genes in meta-analysis or DS heart study, their Typified Bayes Value (TBV) and their related categories (FBN1 neighbourhood, FBN1 modules and FBN1 pathways).
Ensembl	HUGO	Entrez	Chr	MA.Score	MA.mean	MA.se	shrinkage_t_test	pvalue_t_test	Conti.mean	Conti.se	Bayes.post.mean	Bayes.post.se	TBV	FBN1.neighbours	FBN1.Modules	FBN1.path	ABS(TBV)
ENSG00000142173	COL6A2	1292	21	4.076	0.271539	0.441218	5.15555	0.00123037	1.19307	0.135645	1.11349	0.129656	8.58805	0	1	1	8.58805
ENSG00000142192	APP	351	21	15.489	0.302953	0.461616	3.33007	0.0121969	0.649187	0.0922577	0.635888	0.0904686	7.02883	1	0	0	7.02883
ENSG00000107796	ACTA2	59	10	2.566	0.0130793	0.604228	3.79369	0.00650108	0.705733	0.101581	0.686694	0.100176	6.85491	1	1	0	6.85491
ENSG00000004961	HCCS	3052	X	2.517	-0.0545597	0.252148	-2.12235	0.0706284	-0.482181	0.0699548	-0.45162	0.0674087	-6.69973	0	1	0	6.69973
ENSG00000116774	OLFML3	56944	1	1.661	-0.306263	1.20081	3.5064	0.00956618	0.702042	0.104186	0.694508	0.103797	6.69106	1	1	0	6.69106
ENSG00000154229	PRKCA	5578	17	0.807	-0.00636332	0.209939	3.08722	0.0171617	0.478914	0.0688478	0.431793	0.0654198	6.60034	0	0	1	6.60034
ENSG00000106819	ASPN	54829	9	1.615	-1.40837	3.02579	4.10278	0.00434954	0.890122	0.139237	0.885265	0.13909	6.3647	0	1	0	6.3647
ENSG00000106484	MEST	4232	7	1.352	0.0199107	0.465569	3.38861	0.0112464	0.65054	0.101198	0.622089	0.0988892	6.29076	0	1	0	6.29076
ENSG00000185808	PIGP	51227	21	8.612	1.02733	0.46922	3.19067	0.0148242	0.567962	0.0973892	0.586934	0.0953569	6.15513	0	1	0	6.15513
ENSG00000183801	OLFML1	283298	11	1.077	-0.166454	1.21463	3.68523	0.00751107	0.902939	0.145755	0.887758	0.144717	6.13447	0	1	0	6.13447
ENSG00000092758	COL9A3	1299	20	1.246	-0.100099	0.29673	3.80226	0.00642779	0.694086	0.105996	0.604215	0.0998184	6.05314	0	0	1	6.05314
ENSG00000189056	RELN	5649	7	1.499	-0.0950155	0.317711	4.21058	0.00379344	0.979998	0.147117	0.790192	0.133499	5.91907	0	0	1	5.91907
ENSG00000154734	ADAMTS1	9510	21	18.487	0.748181	1.12463	3.56997	0.00877342	0.921517	0.163245	0.91794	0.161552	5.68202	1	0	0	5.68202
ENSG00000173369	C1QB	713	1	1.883	-0.17423	0.73064	-1.98286	0.0869269	-1.29206	0.231077	-1.19042	0.22032	-5.40312	1	0	0	5.40312
ENSG00000182240	BACE2	25825	21	14.156	0.943517	0.814513	3.06865	0.017621	0.666364	0.126205	0.672862	0.124717	5.39513	0	1	0	5.39513
ENSG00000076716	GPC4	2239	X	1.495	0.447089	1.29061	2.86405	0.0236396	0.479481	0.0894266	0.479327	0.0892127	5.37285	0	0	1	5.37285
ENSG00000182871	COL18A1	80781	21	6.393	0.307504	0.635981	3.04514	0.0182217	0.584804	0.1097	0.576792	0.108103	5.33556	1	1	1	5.33556
ENSG00000067560	RHOA	387	3	1.545	0.15122	0.259245	2.35988	0.0495906	0.337347	0.0634969	0.326813	0.0616739	5.29905	0	0	1	5.29905
ENSG00000019549	S0I2	6591	8	4.57	0.0182062	0.93673	2.74841	0.0279662	0.540314	0.102277	0.534163	0.101673	5.25374	0	1	0	5.25374
ENSG00000108821	COL1A1	1277	17	5.527	0.0064751	0.764665	3.002	0.0193806	0.618433	0.118703	0.604033	0.117298	5.14957	1	1	1	5.14957
ENSG00000140937	CDH11	1009	16	3.594	0.062506	0.406919	3.18491	0.014945	0.684497	0.132152	0.625154	0.12569	4.97378	0	1	0	4.97378
ENSG00000123560	PLP1	5354	X	4.51	0.273039	0.521437	3.23668	0.0138957	0.825283	0.166034	0.774446	0.158207	4.89513	1	0	0	4.89513
ENSG00000182718	ANXA2 ; ANXA2P1 ; ANXA2P3	302	15	2.786	0.108331	0.644402	2.41022	0.0460185	0.364349	0.0762451	0.360815	0.075717	4.76531	1	0	0	4.76531
ENSG00000140992	PDPK1	5170 ; 100287510	16	1.039	-0.0277359	0.139755	-3.63127	0.00807575	-0.780931	0.125984	-0.443261	0.0935749	-4.73697	0	0	1	4.73697
ENSG00000162692	VCAM1	7412	1	6.012	-0.589857	1.11571	3.02158	0.0188454	0.711172	0.148352	0.68857	0.147058	4.6823	0	1	0	4.6823
ENSG00000049089	COL9A2	1298	1	2.889	0.11015	0.369656	2.70839	0.0296499	0.516114	0.108087	0.484139	0.103743	4.66671	0	0	1	4.66671
ENSG00000142156	COL6A1	1291	21	2.352	0.0737209	0.251911	3.35246	0.0118235	0.726123	0.140477	0.571371	0.12269	4.65702	1	0	1	4.65702
ENSG00000145681	HAPLN1	1404	5	2.759	-1.49846	3.04387	2.96119	0.020549	0.858909	0.184417	0.850287	0.184079	4.61913	1	0	0	4.61913
ENSG00000169032	MAP2K1	5604	15	1.622	0.0927732	0.267326	-2.26702	0.056936	-0.411654	0.0845749	-0.365759	0.0806356	-4.53595	0	0	1	4.53595
ENSG00000020181	GPR124	25960	8	1.005	0.154972	1.1329	2.35471	0.0499729	0.39893	0.0892905	0.397424	0.0890144	4.46472	0	1	0	4.46472
ENSG00000087245	MMP2	4313	16	2.051	0.110007	0.376006	3.0303	0.018612	0.679112	0.145393	0.605088	0.135608	4.46203	1	1	0	4.46203
ENSG00000122786	CALD1	800	7	2.742	0.0830805	0.458821	2.20809	0.0621589	0.368615	0.084851	0.359173	0.0834363	4.30476	0	1	0	4.30476
ENSG00000017427	IGF1	3479	12	0.487	0.0526103	0.20222	3.01613	0.0189926	0.763767	0.152408	0.506146	0.121712	4.15857	0	1	0	4.15857
ENSG00000132561	MATN2	4147	8	3.072	0.737604	0.851965	2.51479	0.0394166	0.642014	0.160867	0.645305	0.158074	4.0823	1	0	0	4.0823
ENSG00000011465	DCN	1634	12	4.909	-0.202404	0.936456	2.38852	0.0475253	0.457892	0.111066	0.448733	0.110293	4.06857	1	1	1	4.06857
ENSG00000213281	NRAS	4893	1	1.563	-0.214814	0.45812	-2.12766	0.0700724	-0.435312	0.107779	-0.423747	0.104915	-4.03897	0	0	1	4.03897
ENSG00000065534	MYLK	4638	3	2.3	0.181947	0.407924	2.68162	0.0308351	0.699677	0.167537	0.624951	0.154976	4.03257	0	1	1	4.03257
ENSG00000197467	COL13A1	1305	10	1.327	-0.0982524	0.498828	2.66124	0.03177	0.566079	0.133884	0.521438	0.129307	4.03255	1	0	0	4.03255
ENSG00000087303	NID2	22795	14	2.428	-0.227312	0.566874	2.21695	0.0613436	0.391739	0.0954465	0.374673	0.0941217	3.98073	1	1	0	3.98073
ENSG00000185885	IFITM1	8519	11	6.027	0.195626	1.15244	-1.92127	0.095253	-0.846826	0.208669	-0.813734	0.20533	-3.96305	0	1	0	3.96305
ENSG00000112769	LAMA4	3910	6	0.952	-0.0324302	0.257072	2.5891	0.0353241	0.495414	0.114391	0.408173	0.104511	3.90555	0	0	1	3.90555
ENSG00000164692	COL1A2	1278	7	6.148	0.0271917	1.01397	2.61258	0.0341243	0.635714	0.161929	0.620581	0.159903	3.88099	1	1	1	3.88099
ENSG00000141756	FKBP10	60681	10	1.102	0.0505322	0.40809	2.30676	0.0536659	0.588455	0.145618	0.527699	0.137149	3.84764	1	0	0	3.84764
ENSG00000187955	COL14A1	7373	8	0.228	0.0645233	0.16399	3.38128	0.0113608	1.05323	0.19313	0.478736	0.125005	3.82974	1	0	0	3.82974
ENSG00000204291	COL15A1	1306	9	1.94	-0.0115965	0.45054	2.50938	0.0397331	0.517797	0.130889	0.476594	0.125693	3.79174	0	1	1	3.79174
ENSG00000171564	FGB	2244	4	1.105	1.92325	2.8053	2.67709	0.0310404	1.21497	0.338671	1.22514	0.33623	3.64376	1	0	0	3.64376
ENSG00000197614	MFAP5	8076	12	3.487	-0.192151	1.6574	2.16095	0.0666809	0.439661	0.120738	0.436326	0.120419	3.6234	1	1	0	3.6234
ENSG00000204262	COL5A2	1290	2	5.857	-0.0291395	0.580731	2.20736	0.0622265	0.454449	0.123203	0.433621	0.120521	3.59789	0	1	1	3.59789
ENSG00000106333	PCOLCE	5118	7	1.175	-0.31986	0.923482	2.41086	0.045975	0.57018	0.154854	0.545838	0.152722	3.57407	0	1	0	3.57407
ENSG00000197702	PARVA	55742	11	1.071	0.125051	0.320009	1.98892	0.0861484	0.409157	0.114268	0.377029	0.107613	3.50356	0	0	1	3.50356
ENSG00000107562	CXCL12	6387	10	3.633	-0.0797076	0.963343	2.07459	0.0758365	0.383796	0.108702	0.377969	0.108016	3.49919	1	1	0	3.49919
ENSG00000137962	ARHGAP29	9411	1	5.002	0.171277	0.871912	1.59437	0.153963	0.232182	0.0671613	0.231822	0.066963	3.46195	0	1	0	3.46195
ENSG00000154736	ADAMTS5	11096	21	8.746	0.455819	0.659349	2.20818	0.0621503	0.568967	0.171832	0.561771	0.166279	3.37849	0	1	0	3.37849
ENSG00000106799	TGFBR1	7046	9	0.99	0.113238	0.364289	-2.59276	0.0351341	-0.954163	0.22861	-0.652571	0.193638	-3.37005	1	0	0	3.37005
ENSG00000038427	VCAN	1462	5	6.24	0.176055	0.753153	2.12894	0.0699389	0.46304	0.137773	0.453747	0.135525	3.34808	1	0	1	3.34808
ENSG00000138792	ENPEP	2028	4	1.243	0.275163	0.547455	2.06543	0.0768782	0.457696	0.137726	0.446831	0.133564	3.34544	0	1	0	3.34544
ENSG00000117122	MFAP2	4237	1	2.183	-0.408724	0.546965	2.24974	0.0584197	0.493652	0.136775	0.440547	0.132689	3.32014	1	0	0	3.32014
ENSG00000108179	PPIF	10105	10	3.567	0.179813	0.484579	-1.99869	0.084906	-0.537363	0.151817	-0.473261	0.144873	-3.26673	0	1	0	3.26673
ENSG00000164171	ITGA2	3673	5	0.84	-0.186405	0.593926	2.07021	0.0763329	0.453637	0.133029	0.423061	0.129812	3.25902	1	0	1	3.25902
ENSG00000111341	MGP	4256	12	0.793	-0.455009	0.580816	2.13699	0.0691048	0.438787	0.125446	0.398951	0.122619	3.25359	0	1	0	3.25359
ENSG00000080371	RAB21	23011	12	3.707	0.199398	0.423745	-1.4135	0.199513	-0.359425	0.103746	-0.327822	0.10077	-3.25318	0	1	0	3.25318
ENSG00000102024	PLS3	5358	X	3.429	0.0490258	0.44958	1.94405	0.0920869	0.359007	0.10948	0.341654	0.106372	3.2119	0	1	0	3.2119
ENSG00000106236	NPTX2	4885	7	3.158	0.319551	1.16967	-1.909	0.0970023	-0.895775	0.267628	-0.835315	0.260886	-3.20183	0	1	0	3.20183
ENSG00000132386	SERPINF1	5176	17	1.995	0.146093	0.698336	2.13007	0.0698212	0.506688	0.159152	0.488883	0.155173	3.15056	1	1	0	3.15056
ENSG00000163359	COL6A3	1293	2	0.89	-0.374939	0.73433	2.14373	0.0684141	0.491591	0.148756	0.457434	0.145794	3.13753	0	1	1	3.13753
ENSG00000105974	CAV1	857	7	3.601	0.237994	0.8311	1.25178	0.250026	0.164976	0.0532809	0.165275	0.0531717	3.10832	0	1	1	3.10832
ENSG00000134871	COL4A2	1284	13	4.854	0.207758	0.798326	1.76219	0.120494	0.303236	0.0983305	0.30181	0.097593	3.09253	1	1	1	3.09253
ENSG00000166710	B2M	567	15	4.654	0.399	0.668013	-0.93509	0.380223	-0.320316	0.0996795	-0.304649	0.098588	-3.09012	1	0	0	3.09012
ENSG00000118785	SPP1	6696	4	7.232	-0.338952	1.13819	-0.827507	0.434681	-0.731463	0.239405	-0.714833	0.234279	-3.05121	0	0	1	3.05121
ENSG00000130508	PXDN	7837	2	2.565	0.0283184	0.476532	1.95636	0.0904182	0.424375	0.13673	0.394249	0.131427	2.99976	0	1	0	2.99976
ENSG00000168542	COL3A1	1281	2	3.867	-0.186701	0.791453	1.93426	0.0934347	0.406025	0.132123	0.389955	0.130319	2.9923	1	1	1	2.9923
ENSG00000166147	FBN1	2200	15	4.106	0.423219	0.804827	1.9732	0.0881846	0.49989	0.170211	0.496607	0.166528	2.98213	1	1	0	2.98213
ENSG00000100852	ARHGAP5	394	14	4.274	0.0219148	0.436877	1.69415	0.133141	0.319244	0.104731	0.303086	0.101846	2.97593	0	0	1	2.97593
ENSG00000162909	CAPN2	824	1	4.111	0.231797	0.484592	1.00343	0.34838	0.121484	0.0413788	0.122282	0.0412288	2.96594	0	0	1	2.96594
ENSG00000169231	THBS3	7059	1	2.505	0.406457	1.1572	1.97093	0.0884818	0.476001	0.162441	0.474657	0.160864	2.95068	0	0	1	2.95068
ENSG00000144724	PTPRG	5793	3	1.869	-0.0202327	0.501777	2.02798	0.081285	0.445935	0.144749	0.410122	0.139078	2.94887	0	1	0	2.94887
ENSG00000143127	ITGA10	8515	1	0.972	-0.00877597	0.329988	2.12628	0.0702164	0.484079	0.150989	0.398758	0.137299	2.90431	0	0	1	2.90431
ENSG00000139329	LUM	4060	12	0.659	-0.0273828	0.139189	2.50419	0.0400393	0.548035	0.132587	0.274296	0.0960021	2.85719	0	1	1	2.85719
ENSG00000101335	MYL9	10398	20	3.566	0.188942	0.665445	-0.553853	0.596558	-0.393253	0.13269	-0.37099	0.130128	-2.85096	0	0	1	2.85096
ENSG00000171812	COL8A2	1296	1	0.398	0.247837	1.79347	1.89879	0.0984812	0.467685	0.168008	0.465772	0.167276	2.78446	0	0	1	2.78446
ENSG00000113083	LOX	4015	5	1.514	0.0401921	0.458932	1.952	0.0910055	0.451994	0.155697	0.409489	0.147443	2.77727	1	1	0	2.77727
ENSG00000060718	COL11A1	1301	1	2.276	0.308695	1.09488	2.05383	0.0782174	0.599347	0.223095	0.587761	0.218603	2.68871	0	0	1	2.68871
ENSG00000097007	ABL1	25	9	2.538	0.0194183	0.422214	1.9081	0.0971309	0.450019	0.157905	0.397181	0.1479	2.68546	1	0	0	2.68546
ENSG00000130635	COL5A1	1289	9	4.04	-0.0755198	0.81645	1.86634	0.10333	0.470488	0.171417	0.447436	0.167759	2.66713	1	1	1	2.66713
ENSG00000173641	HSPB7	27129	1	0.165	0.146462	0.231759	-1.90484	0.0976022	-0.528875	0.149249	-0.330904	0.125481	-2.63709	0	1	0	2.63709
ENSG00000182492	BGN	633	X	3.766	-0.229793	0.513739	1.9993	0.084829	0.584871	0.206654	0.47141	0.191724	2.4588	1	0	1	2.4588
ENSG00000104213	PDGFRL	5157	8	0.595	-0.321956	0.403781	2.36165	0.04946	0.784973	0.239081	0.497633	0.205723	2.41894	0	1	0	2.41894
ENSG00000188153	COL4A5	1287	X	3.52	-0.0877305	0.823672	1.43602	0.193245	0.283243	0.125328	0.274849	0.123902	2.21828	1	0	1	2.21828
ENSG00000164106	SCRG1	11341	4	5.127	0.237306	1.36196	1.50285	0.175671	0.362699	0.16403	0.360906	0.162853	2.21614	0	1	0	2.21614
ENSG00000234745		3106	6	3.449	0.178248	0.819149	-0.793801	0.452832	-0.346149	0.152021	-0.328689	0.149469	-2.19904	1	0	0	2.19904
ENSG00000148834	GSTO1	9446	10	3.429	0.0383067	0.396664	-0.957961	0.369329	-0.137116	0.0622006	-0.132906	0.0614497	-2.16284	0	1	0	2.16284
ENSG00000104368	PLAT	5327	8	4.243	0.0543074	0.649093	1.39085	0.205998	0.281471	0.130043	0.272705	0.127509	2.1387	1	1	0	2.1387
ENSG00000077942	FBLN1	2192	22	0.458	-0.0822282	0.237807	2.22635	0.0604908	0.678265	0.215428	0.335477	0.159658	2.10122	1	0	0	2.10122
ENSG00000145431	PDGFC	56034	4	4.017	0.122793	0.698644	1.26334	0.246079	0.218905	0.106356	0.216728	0.105145	2.06124	0	0	1	2.06124
ENSG00000113140	SPARC	6678	5	7.035	0.355411	0.721595	1.31047	0.230539	0.270516	0.138412	0.273529	0.135934	2.01222	1	1	0	2.01222
ENSG00000022267	FHL1	2273	X	4.297	0.246993	0.642311	-0.751443	0.476374	-0.142228	0.0724934	-0.137332	0.0720361	-1.90644	0	1	0	1.90644
ENSG00000075624	ACTB	60	7	3.741	0.0383295	0.498773	-0.359401	0.72967	-0.242926	0.123042	-0.226792	0.119461	-1.89847	1	0	1	1.89847
ENSG00000163430	FSTL1	11167	3	5.361	0.326582	0.589617	1.10732	0.303992	0.207686	0.119952	0.212411	0.117544	1.80707	0	1	0	1.80707
ENSG00000168036	CTNNB1	1499	3	3.625	-0.0647636	0.553288	-0.790883	0.454428	-0.199667	0.116384	-0.193951	0.113892	-1.70294	0	0	1	1.70294
ENSG00000145675	PIK3R1	5295	5	4.672	-0.0159791	0.508073	1.42687	0.195768	0.53445	0.286576	0.401599	0.249607	1.60892	0	0	1	1.60892
ENSG00000067113	PPAP2A	8611	5	3.885	0.0495876	0.611124	0.792672	0.45345	0.110303	0.0733923	0.10944	0.0728687	1.50188	0	1	0	1.50188
ENSG00000176105	YES1	7525	18	4.047	0.272989	0.617801	0.841755	0.427164	0.108896	0.0923183	0.11248	0.0913045	1.23192	0	1	0	1.23192
ENSG00000091136	LAMB1	3912	7	4.244	0.124076	0.585511	0.863768	0.415733	0.145793	0.120421	0.144912	0.117952	1.22857	0	1	1	1.22857
ENSG00000187498	COL4A1	1282	13	5.514	0.278617	0.78193	0.696079	0.508356	0.0926893	0.083557	0.0947884	0.083084	1.14087	1	1	1	1.14087
ENSG00000110651	CD81	975	11	3.61	0.166877	0.412533	-0.313529	0.762823	-0.0763056	0.0692072	-0.0696488	0.0682534	-1.02045	1	0	0	1.02045
ENSG00000000003	TSPAN6	7105	X	4.178	0.0835927	0.398623	0.634083	0.54576	0.0856614	0.0861847	0.085569	0.0842383	1.0158	0	1	0	1.0158
ENSG00000116473	RAP1A	5906	1	3.824	0.417513	0.962756	0.676954	0.519717	0.108389	0.115291	0.112759	0.114473	0.985032	0	0	1	0.985032
ENSG00000103196	CRISPLD2	83716	16	5.096	0.105077	1.50552	1.1553	0.285093	0.318255	0.354005	0.307086	0.344607	0.89112	0	1	0	0.89112
ENSG00000106397	PLOD3	8985	7	3.754	0.134239	0.433834	-0.361557	0.728126	-0.0890925	0.10228	-0.0773329	0.0995508	-0.776818	0	1	0	0.776818
ENSG00000010810	FYN	2534	6	3.561	-0.0343712	0.492796	1.14412	0.289409	0.186541	0.223725	0.14879	0.203714	0.730387	1	0	1	0.730387
ENSG00000118523	CTGF	1490	6	6.567	0.449264	0.816136	0.732796	0.486994	0.112103	0.20506	0.132124	0.198879	0.664346	1	0	0	0.664346
ENSG00000172037	LAMB2	3913	3	3.583	0.276725	0.561864	-0.0652579	0.949755	-0.116967	0.153388	-0.0896605	0.147973	-0.605923	0	0	1	0.605923
ENSG00000123610	TNFAIP6	7130	2	6.575	-0.78128	1.87333	0.376172	0.717697	-0.143272	0.277756	-0.156996	0.274752	-0.57141	0	1	0	0.57141
ENSG00000163017	ACTG2	72	2	5	0.0411346	1.47294	0.0880188	0.932275	-0.0777282	0.143005	-0.0766182	0.142336	-0.538291	0	1	0	0.538291
ENSG00000149257	SERPINH1	871	11	5.846	0.131682	0.798524	-0.0992705	0.923648	-0.061504	0.111767	-0.0577921	0.110688	-0.522115	0	1	0	0.522115
ENSG00000176890	TYMS	7298	18	3.904	0.126829	1.22025	0.107284	0.91751	-0.0543948	0.109516	-0.0529468	0.109078	-0.485404	0	1	0	0.485404
ENSG00000081842	PCDHAC1 ; PCDHA6 ; PCDHA10 ; PCDHA11 ; PCDHA12	56135 ; 56142 ; 56140 ; 56139 ; 56138 ; 56137	5	0.304	-0.0850867	0.133952	2.00468	0.0841518	0.507098	0.247483	0.0490913	0.117803	0.416722	1	0	0	0.416722
ENSG00000140443	IGF1R	3480	15	3.951	-0.00379071	0.404907	1.26621	0.245109	0.161252	0.378165	0.0843602	0.276374	0.30524	0	0	1	0.30524
ENSG00000146674	IGFBP3	3486	7	5.106	0.265304	0.74768	0.00905231	0.993025	-0.0900922	0.22078	-0.061589	0.211742	-0.290868	1	0	0	0.290868
ENSG00000151491	EPS8	2059	12	6.194	0.325352	0.721821	0.441118	0.672152	0.014587	0.100365	0.0204811	0.0994084	0.20603	0	1	0	0.20603
ENSG00000152952	PLOD2	5352	3	4.926	0.323121	1.03165	0.537846	0.607002	0.0321936	0.236085	0.0466709	0.230136	0.202797	0	1	0	0.202797
ENSG00000082701	GSK3B	2932	3	3.806	-0.0400647	0.168351	0.821115	0.438084	0.160753	0.24786	0.0233324	0.139264	0.16754	0	0	1	0.16754
ENSG00000177606	JUN	3725	1	3.406	-0.177866	0.361078	0.40498	0.697329	0.105581	0.236207	0.0206344	0.197669	0.104389	0	0	1	0.104389
ENSG00000133703	KRAS	3845	12	3.801	-0.0242859	0.526154	1.05174	0.327143	0.00870979	0.371277	-0.00225841	0.303355	-0.00744478	0	0	1	0.00744478
ENSG00000050555	LAMC3	10319	9	0	0	0	2.83402	0.024691	0.829277	0.164527	0	0	0	0	0	1	0
ENSG00000085265	FCN1	2219	9	0	0	0	-1.89128	0.0995834	-1.13479	0.364614	0	0	0	1	0	0	0
ENSG00000110245	APOC3	345	11	0	0	0	2.56228	0.0367479	1.66201	0.509958	0	0	0	1	0	0	0
ENSG00000118137	APOA1	335	11	0	0	0	2.44845	0.0434827	0.488037	0.116892	0	0	0	1	0	0	0
ENSG00000132470	ITGB4	3691	17	0.061	-0.109359	0	2.54638	0.0376204	0.450523	0.0823515	0	0	0	0	0	1	0
ENSG00000137077	CCL21	6366	9	0.192	-0.392137	0	3.96747	0.00517711	1.12477	0.182805	0	0	0	1	1	0	0
ENSG00000145192	AHSG	197	3	0	0	0	2.75801	0.0275771	1.83886	0.534627	0	0	0	1	0	0	0
ENSG00000158874	APOA2	336	1	0	0	0	2.78135	0.0266551	2.06285	0.626335	0	0	0	1	0	0	0
ENSG00000162591	MEGF6	1953	1	0	0	0	1.93697	0.0930588	0.427745	0.247621	0	0	0	1	0	0	0
ENSG00000172156	CCL11	6356	17	0	0	0	-2.69878	0.0300696	-1.03538	0.214728	0	0	0	0	1	0	0
ENSG00000180209	MYLPF	29895	16	0.041	0.0565835	0	2.17497	0.0653027	0.736076	0.29283	0	0	0	0	0	1	0
ENSG00000234906	APOC2	344	19	0	0	0	1.93227	0.0937105	0.673638	0.260199	0	0	0	1	0	0	0

## Sheet: Table S6
Table S6. Papers referring to Marfan Syndrome studies obtained from the systematic revision.
PMID	FIRST AUTHOR	YEAR	JOURNAL	TITLE	Search	Associated Diseases
12970255	Nataatmadja M	2003	Circulation	Abnormal extracellular matrix protein transport associated with increased apoptosis of vascular smooth muscle cells in marfan syndrome and bicuspid aortic	marfan syndrome gene heart	Marfan
15517394	Booms P	2005	Hum Genet	RGD-containing fibrillin-1 fragments upregulate matrix metalloproteinase expression in cell culture: a potential factor in the pathogenesis of the Marfan syndrome.	marfan syndrome gene expression	Marfan
15546004	Ng CM	2004	J Clin Invest	TGF-beta-dependent pathogenesis of mitral valve prolapse in a mouse model of Marfan syndrome.	marfan syndrome gene heart	Mouse Model
16820601	Ikonomidis JS	2006	Circulation	Expression of matrix metalloproteinases and endogenous inhibitors within ascending aortic aneurysms of patients with Marfan syndrome.	marfan syndrome gene expression	Marfan
16820603	Nataatmadja M	2006	Circulation	Overexpression of transforming growth factor-beta is associated with increased hyaluronan content and impairment of repair in Marfan syndrome aortic aneurysm.	marfan syndrome gene expression	Marfan
17053502	Lemaire R	2006	Curr Opin Rheumatol	Fibrillin in Marfan syndrome and tight skin mice provides new insights into transforming growth factor-beta regulation and systemic sclerosis.	marfan syndrome gene expression	Marfan; Marfan-like; Mouse Models
17242066	Chaudhry SS	2007	J Cell Biol	Fibrillin-1 regulates the bioavailability of TGFbeta1.	marfan syndrome gene expression	Marfan; Marfan-like; Mouse Models
17379330	Fatini C	2008	Int J Cardiol	AGT and ACE genes influence classic mitral valve prolapse predisposition in Marfan patients.	marfan syndrome gene expression	Marfan
17467262	Ramirez F	2007	Curr Opin Genet Dev	Marfan syndrome: from molecular pathogenesis to clinical treatment.	marfan syndrome gene expression	Marfan
17505534	Boucher P	2007	Plos One	LRP1 functions as an atheroprotective integrator of TGFbeta and PDFG signals in the vascular wall: implications for Marfan syndrome.	marfan syndrome gene expression	Mouse Model
17641224	Chung AW	2007	Circ Res	Loss of elastic fiber integrity and reduction of vascular smooth muscle contraction resulting from the upregulated activities of matrix metalloproteinase-2 and -9 in the thoracic aortic aneurysm in Marfan syndrome.	marfan syndrome gene expression	Marfan
17850668	Yao Z	2007	BMC Genomics	A Marfan syndrome gene expression phenotype in cultured skin fibroblasts.	marfan syndrome gene expression	Marfan
18178469	Xiong W	2008	J Vasc Surg	Doxycycline delays aneurysm rupture in a mouse model of Marfan syndrome.	marfan syndrome gene expression	Mouse Model
18954631	He R	2008	J Thorac Cardiovasc Surg	Characterization of the inflammatory cells in ascending thoracic aortic aneurysms in patients with Marfan syndrome, familial thoracic aortic aneurysms, and sporadic aneurysms.	marfan syndrome gene expression	Marfan; Marfan-like
19109253	Carta L	2009	J Biol Chem	p38 MAPK is an early determinant of promiscuous Smad2/3 signaling in the aortas of fibrillin-1 (Fbn1)-null mice.	marfan syndrome gene expression	Mouse Model
19224541	Gomez D	2009	J Pathol	Syndromic and non-syndromic aneurysms of the human ascending aorta share activation of the Smad2 pathway.	marfan syndrome gene expression	Marfan; Marfan-like
19233667	Caglayan AO	2009	Eur J Cardiothorac Surg	Inherited diseases and syndromes leading to aortic aneurysms and dissections.	marfan syndrome gene heart	Marfan; Marfan-like
19772952	Gao LG	2010	Ageing Res Rev	Recent molecular biological progress in Marfan syndrome and Marfan-associated disorders.	marfan syndrome gene expression	Marfan; Marfan-like
20182440	Lemaire R	2010	J Invest Dermatol	Antagonistic effect of the matricellular signaling protein CCN3 on TGF-beta- and Wnt-mediated fibrillinogenesis in systemic sclerosis and Marfan syndrome.	marfan syndrome gene expression	Marfan; Marfan-like
20551991	Summers KM	2010	Eur J Hum Genet	Co-expression of FBN1 with mesenchyme-specific genes in mouse cell lines: implications for phenotypic variability in Marfan syndrome.	marfan syndrome gene expression	Mouse Model
20560960	Szauter KM	2010	Br J Dermatol	A novel fibrotic disorder associated with increased dermal fibroblast proliferation and downregulation of genes of the microfibrillar network.	marfan syndrome gene expression	Marfan-like
21098638	Horbelt D	2010	J Cell Sci	Quantitative analysis of TGFBR2 mutations in Marfan-syndrome-related disorders suggests a correlation between phenotypic severity and Smad signaling activity.	marfan syndrome gene expression	Marfan-like
21126338	Olivieri J	2010	Fibrogenesis Tissue Repair	Fibrillin assemblies: extracellular determinants of tissue formation and fibrosis.	marfan syndrome gene expression	Marfan; Marfan-like; Mouse Models
21432852	Mariko B	2011	J Pathol	Fibrillin-1 genetic deficiency leads to pathological ageing of arteries in mice.	marfan syndrome gene expression	Mouse Model
19573590	Summers KM	2009	Genomics	Experimental and bioinformatic characterisation of the promoter region of the Marfan syndrome gene, FBN1.	marfan syndrome gene expression	Marfan

## Sheet: Table S7
Table S7. Complete list of Marfan Syndrome candidate genes obtained from the systematic revision and the number of times.
GeneName	N_of_Files
ABCC6	1
ACE	1
ACTA2	3
ACTG2	1
ADAM12	1
ADAMTS12	1
AEBP1	1
AGT	1
AK1	1
ANTXR1	1
ARHGEF25	1
ASPN	1
ATOH8	1
BGN	2
BMP2	1
BMP2K	1
BMP4	1
BMP6	1
BMP7	5
BMPER	1
BOC	1
C11orf88	1
C14orf149	1
C21orf29	1
CACNA2D1	1
CALD1	1
CALU	1
CAPN6	1
CBS	1
CCDC102A	1
CCDC80	1
CCNA1	1
CCNB2	1
CCND3	1
CCNE2	1
CD248	1
CDC2	1
CDC20	1
CDC42EP5	1
CDC45L	1
CDC6	1
CDH11	1
CDK2	1
CDKN3	1
CENPE	1
CHSY3	1
COL11A1	2
COL12A1	1
COL14A1	1
COL15A1	1
COL16A1	1
COL18A1	1
COL19A1	1
COL1A1	4
COL1A2	6
COL3A1	3
COL4A1	1
COL4A2	2
COL5A1	2
COL5A2	1
COL6A1	1
COL6A2	1
COL7A1	1
COPZ2	1
CPA6	1
CREB1	1
CSF3	1
CTF1	1
CYP1B1	1
DCN	3
DDR2	1
DOCK1	1
DPT	1
EDNA	1
EFEMP1	1
EFEMP2	1
EFNB1	1
ELN	4
EPHB2	1
EPHB3	1
ERBB2IP	1
FAM114A1	1
FAM115C	1
FBLN1	2
FBN1	12
FBN2	5
FGFR2	1
FIGF	1
FKBP10	1
FKBP14	1
FKBP9	1
FLNA	1
FN1	2
FSTL1	1
FZD1	1
FZD2	1
GAS1	1
GAS2	1
GGCX	1
GINS2	1
GNS	1
GPC6	2
GPR124	1
GPR177	1
GPX8	1
GTSE1	1
GULP1	1
HAS2	1
HSAP8	1
IBSP	1
ICAM1	1
ID3	1
IDUA	1
IL12A	1
IL1A	1
IL6ST	1
IRS1	1
IRX3	1
KDELR3	1
KRAS	1
LAMA4	2
LAMB1	1
LAMB2	1
LAP3	1
LEPRE1	1
LGALS7	1
LGALS7B	1
LGI4	1
LINGO4	1
LIX1L	1
LMO7	1
LOX	3
LOXL1	2
LOXL3	1
LRFN3	1
LRIG3	1
LRP1	1
LRRC15	1
LRRC17	1
LRRN4CL	1
LRRN6D	1
LTBP1	7
LTBP2	3
LTBP3	1
LUM	1
MAP4K5	1
MAPK1	1
MAPK1	3
MAPK3	1
MAPK8	3
MARCH-VI	1
MARK1	1
MATN2	1
MATN3	1
MFAP4	1
MFAP5	2
MGP	1
MKX	1
MMP1	4
MMP11	1
MMP12	2
MMP13	1
MMP14	1
MMP16	1
MMP2	11
MMP27	1
MMP3	1
MMP8	1
MMP9	7
MMRN1	1
MP3	1
MRC2	1
MRGPRF	1
MRP6	1
MSRB3	1
MXRA7	1
MYH11	2
MYL9	1
NAALAD2	1
NCAPD2	1
NCAPG	1
NDN	1
NFATC4	1
NFIX	1
Nov	1
NPR2	1
NPR3	1
NR2F1	1
NTNG2	1
NUAK1	1
NUF2	1
OBSL1	1
PALLD	1
PAPLN	1
PARVA	1
PCDH18	1
PCDHB15	1
PCK1	1
PCNA	1
PCOLCE	2
PCOLCE2	1
PDCD10	1
PDGFRB	2
PDGFRL	1
PDLIM2	1
PDZRN3	1
PHLDB2	1
PKD1	1
PKD2	2
PLAU	1
PLEKHF1	1
PLEKHG4	1
PLOD2	2
PLS3	1
PMEPA1	1
PODN	1
POLA2	1
POSTN	1
PPAP2A	1
PPARG	1
PPIC	1
PRC1	1
PRICKLE2	1
PRKCDBP	1
PRRX1	1
PRRX2	1
PRSS23	1
PTGES	1
PTGIS	1
PTN	2
PTPN11	1
PTX3	1
RAF1	1
RAS	1
RBMS3	1
RCN1	1
RCN2	1
RCN3	1
RERG	1
RFC3	1
RHOJ	1
RND3	1
ROR1	1
ROS1	2
RXFP1	1
SAMD4A	1
SCARF2	1
SDC2	2
SEC23A	1
SELM	1
SEMA5A	1
SEPT11	1
SERPINE1	2
SERPINE2	1
SERPINF1	1
SERPINH1	1
SERTAD4	1
SFRP4	1
SHOX2	1
SIGIRR	1
SLC16A4	1
SLC25A3	1
SLC27A3	1
SLC2A10	3
SLC35A2	1
SLIT3	1
SLITRK3	1
SMAD2	7
SMAD3	6
SMAD4	1
SMAD6	1
SMARCD2	1
SNAI1	2
SNAI2	1
SNX7	1
SOX9	1
SPARC	1
SPP1	2
SVEP1	1
SYNPO	1
SYT1	1
TBX15	1
TECTA	1
TFPI	1
TGFB1	10
TGFB1I1	1
TGFB2	4
TGFB3	2
TGFBI	1
TGFBR1	10
TGFBR2	12
THBD	1
THBS1	3
THBS2	1
THBS3	1
THBS4	1
TIMP1	4
TIMP2	5
TIMP3	3
TLR4	1
TMEM45A	1
TNFAIP6	1
TNFRSF19	1
TNN	1
TNXB	2
TOP2A	1
TPBG	1
TPM1	1
TSC2	1
TSPAN6	1
TWIST1	1
UBTD2	1
UGGT2	1
VASN	1
VCAM1	1
VCL	1
VDR	1
VIT	1
VWA2	1
WISP1	1
WISP2	1
WNT2	1
ZFPM2	1
ZNF449	1
ZNF503	1
